# Supplementary material for: Phylogenetic and Comparative Genomics Study of Papilionidae Based on Mitochondrial Genomes
Source: Genes (Basel). 2024 Jul 22;15(7):964. doi: 10.3390/genes15070964 (PMC11275471; doi:10.3390/genes15070964)
Supplement: Supplementary file 1 [file genes-15-00964-s001.zip › Table S1.xlsx]

## Sheet: Sheet1
Table S1. Nucleotide composition and skewness of 77 mitochondrial genomes of the family Papilionidae
Family	Subfamily	Species	AT skew	GC skew	A+T%	GenBank accession no.
Papilionidae	Baroniinae	Baronia brevicornis	-0.003	-0.181	80.1	LT999970
	Papilioninae	Byasa alcinous	0.056	-0.196	78.4	LT999969
		Euryades corethrus	0.052	-0.204	79.1	NC_037862
		Lamproptera meges	-0.006	-0.195	79.2	NC_037867
		Losaria neptunus	0.041	-0.186	79.3	NC_037868
		Papilio natewa	0.028	-0.202	79.3	NC_069293
		Mimoides lysithous	0.008	-0.203	79.5	NC_037871
		Papilio helenus	0.004	-0.248	79.5	ON653407
		Papilio polytes	0.019	-0.223	79.6	MZ188895
		Lamproptera curius	0.008	-0.193	79.7	NC_023953
		Papilio paris	0.016	-0.228	79.8	NC_053770
		Graphium eurous	0.01	-0.2	79.9	MW549198
		Ornithoptera alexandrae	0.042	-0.266	80	NC_073567
		Ornithoptera richmondia	0.042	-0.246	80.1	NC_037869
		Atrophaneura dixoni	0.056	-0.215	80.2	LT999977
		Graphium mullah	0.008	-0.197	80.2	NC_024098
		Papilio slateri	0.01	-0.208	80.2	NC_037874
		Graphium confucius	-0.007	-0.222	80.3	OK136253
		Cressida cressida	0.034	-0.197	80.4	MK507889
		Graphium antiphates	0.019	-0.222	80.4	NC_069979
		Graphium parus	-0.003	-0.218	80.5	MT198821
		Meandrusa sciron	0.006	-0.219	80.5	LS975123
		Ornithoptera priamus	0.04	-0.254	80.5	NC_037870
		Papilio bianor	0.014	-0.213	80.5	KC433409
		Papilio elwesi	-0.008	-0.255	80.5	OK052950
		Papilio epycides	0.005	-0.22	80.5	MZ501807
		Papilio syfanius	0.02	-0.205	80.5	NC_023978
		Papilio glaucus	0.006	-0.221	80.6	KR822739
		Papilio maackii	0.014	-0.214	80.6	KC433408
		Papilio macilentus	0.016	-0.232	80.6	NC_067884
		Byasa confusa	0.057	-0.213	80.7	PP375289
		Graphium mullah	0.009	-0.201	80.7	MW549197
		Graphium xenocles	-0.032	0.221	80.7	MZ394042
		Pachliopta aristolochiae	0.037	-0.199	80.7	NC_034280
		Papilio alcmenor	0.012	-0.246	80.7	NC_071889
		Papilio maraho	-0.006	-0.262	80.7	NC_014055
		Graphium sarpedon	0.003	-0.221	80.8	NC_070049
		Iphiclides podalirius	-0.013	-0.184	80.8	MK507891
		Eurytides marcellus	0.007	-0.179	80.9	MK507890
		Papilio nephelus chaonulus	-0.013	0.227	80.9	MZ353681
		Graphium chironides	0.014	-0.216	81	NC_026910
		Graphium doson	0.016	-0.202	81	MK144328
		Graphium leechi	0.012	-0.212	81	NC_034837
		Papilio thoas	0.009	-0.225	81	NC_059755
		Papilio dialis	0.009	-0.214	81.1	NC_066472
		Teinopalpus imperialis	0.005	-0.232	81.2	NC_027108
		Troides aeacus	0.041	-0.237	81.2	NC_060569
		Papilio rex	0.021	-0.236	81.4	NC_034356
		Parides photinus	0.054	-0.213	81.5	LS974638
		Pharmacophagus antenor	0.048	-0.212	81.6	LS975119
		Teinopalpus aureus	0.004	-0.241	81.6	OL449692
		Trogonoptera brookiana	0.054	-0.23	82	NC_037875
	Parnassiinae	Parnassius bremeri	0.011	-0.194	77.2	NC_014053
		Hypermnestra helios	0.004	-0.197	79.5	LS975127
		Luehdorfia puziloi	-0.008	0.204	79.6	OP936022
		Allancastria cerisyi	0.021	-0.205	80.1	LS974636
		Luehdorfia taibai	0.009	-0.202	80.7	NC_023938
		Zerynthia polyxena	0.024	-0.214	80.7	MK507888
		Parnassius patricius	-0.012	0.202	80.9	NC_072294
		Archon apollinus	0.02	-0.175	81	LT999971
		Parnassius apollo	-0.013	0.185	81	OP850800
		Bhutanitis thaidina	0.022	-0.231	81.2	OP894929
		Parnassius choui	0.011	-0.198	81.2	KY072797
		Parnassius honrathi	0.013	-0.188	81.2	NC_072292
		Parnassius schultei	-0.011	0.194	81.2	NC_072290
		Parnassius imperator	0.011	-0.211	81.3	NC_072289
		Parnassius nomion	-0.016	0.195	81.3	OP989703
		Parnassius szechenyii	0.013	-0.185	81.3	OP850798
		Parnassius cephalus	0.012	-0.193	81.4	NC_026457
		Parnassius loxias	-0.01	0.212	81.4	NC_072288
		Parnassius simo	-0.018	0.175	81.4	NC_072286
		Parnassius hide	-0.011	0.199	81.5	NC_072287
		Parnassius mercurius	0.014	-0.194	81.5	NC_047306
		Parnassius orleans	0.008	-0.194	81.5	OP850799
		Luehdorfia chinensis	0.01	-0.211	81.6	KU360130
		Protesilaus protesilaus	0.004	-0.173	81.9	LT999984
		Bhutanitis mansfieldi	0.017	-0.213	82.2	NC_037863
